# Supplementary material for: The elusive parasite: comparing macroscopic, immunological, and genomic approaches to identifying malaria in human skeletal remains from Sayala, Egypt (third to sixth centuries AD)
Source: Archaeol Anthropol Sci. 2021 Jun 14;13(7):115. doi: 10.1007/s12520-021-01350-z (PMC8202054; doi:10.1007/s12520-021-01350-z)
Supplement: Supplementary file 3 — (XLSX 30 kb) [file 12520_2021_1350_MOESM3_ESM.xlsx]

## Sheet: Sheet1
Table SX: Shotgun and capture (in red) sequencing output and mapping data against human and Plasmodia reference genomes
Eurac ID	Indvidual	Sample	Illumina ID	No. of merged reads	No. of reads mapped to human genome (Hg19) after deduplication, mapping quality > 30	% human endogenous DNA	Genetic sex	No. of reads mapped to human mitochondrial genome (rCRS) after deduplication, mapping quality > 30	Coverage human mitochondrial genome (mean)	Haplogroup human mitochondrial genome	Contamination check (Schmutzi)	No. of reads mapped to Plasmodium falciparum full assembly after deduplication, mapping quality > 20	GC content mapped reads (%)	Avarage read length (bp)	Plasmodia spp. reads after blastN vs. NCBI nt and LCA assignment using MEGAN	Manual re-evaluation of LCA assigned reads using blastN against the NCBI nt database	No. of reads mapped to Plasmodium vivax full assembly after deduplication, mapping quality > 20	GC content mapped reads (%)	Avarage read length (bp)	Unumbigious Plasmodia spp. reads after blastN vs. NCBI nt and LCA assignment using MEGAN	Manual re-evaluation of LCA assigned reads using blastN against the NCBI nt database	No. of reads mapped to Plasmodium falciparum mitochondrial genome after deduplication, mapping quality > 20	No. of mappped reads vs. Plasmodium falciparum mitochondrial genome after deduplication, mapping quality > 30	No. of reads mapped to Plasmodium vivax mitochondrial genome after deduplication, mapping quality > 20	No. of reads mapped to Plasmodium vivax mitochondrial genome after deduplication, mapping quality > 30	Reference
2229	Individual 2, Grave 8, Cemetery C3	tooth	2229_1.fastq.gz	15640067	7282	0.0465599	XY	25	­	­	­	422	34.25	30.4	1	1	2119	55.7	35.7	1	0	61	19	60	18	This study
			2229_2.fastq.gz
2229		tooth	2229_147-68_1.fastq.gz	50639054	42234	0.083402	XY	94	­	­	­	2141	32.15	32.9	16	3	6335	52.03	37.5	2	0	378	164	400	224
			2229_147-68_2.fastq.gz
			2229_1-102_1.fastq.gz
			2229_1-102_2.fastq.gz
2230		bone	2230_1.fastq.gz	11329308	266	0.00234789	not assigned	2	­	­	­	251	34.98	29.5	0	0	1087	56.43	30.8	0	0	20	9	19	9
			2230_2.fastq.gz
2230		bone	2230_146-72_1.fastq.gz	21675459	1344	0.00620056	not assigned	5	­	­	­	1140	31.74	35.9	6	0	3233	50.66	37.3	3	0	323	137	316	176
			2230_146-72_2.fastq.gz
			2230_6-97_1.fastq.gz
			2230_6-97_2.fastq.gz
2231	Individual, Grave 59, Cemetery C3	tooth	2231_1.fastq.gz	11473654	594	0.00517708	.consistent with XX	0	­	­	­	52	53.96	26.3	0	0	1366	70.27	26.5	0	0	14	5	14	5
			2231_2.fastq.gz
2232		bone	2232_1.fastq.gz	10780882	321	0.00297749	not assigned	0	­	­	­	141	35.64	27.3	0	0	634	56.43	31.6	0	0	16	2	16	2
			2232_2.fastq.gz
2233	Individual, Grave 29, Cemetery C3	tooth	2233_1.fastq.gz	10653273	304	0.00285358	not assigned	0	­	­	­	90	52.99	27.4	0	0	1609	67.61	26.5	0	0	21	7	20	7
			2233_2.fastq.gz
2234		bone	2234_1.fastq.gz	10843103	627	0.00578248	consistent with XX	1	­	­	­	139	43.81	2021-07-27	0	0	1599	66.48	27.1	0	0	11	1	10	0
			2234_2.fastq.gz
2235	Individual, Grave 20, Cemetery C3	tooth	2235_1.fastq.gz	12866128	44	0.000341983	consistent with XX	0	­	­	­	62	60.9	26.1	0	0	2489	72.65	26.1	0	0	21	5	21	5
			2235_2.fastq.gz
2236		bone	2236_1.fastq.gz	11556489	430	0.00372085	not assigned	0	­	­	­	80	60.62	26.9	0	0	2618	72.26	26.2	0	0	12	2	12	2
			2236_2.fastq.gz
2237	Individual, Grave 60, Cemetery C3	tooth	2237_1.fastq.gz	7271066	54579	0.750633	XY	65	­	­	­	16	43.35	33.4	0	0	538	64.53	31.3	0	0	7	1	7	1
			2237_2.fastq.gz
2238		bone	2238_1.fastq.gz	13685148	69	0.000504196	consistent with XX	0	­	­	­	104	54.79	27.3	0	0	2154	69.5	26.3	0	0	13	2	13	2
			2238_2.fastq.gz
2239	Individual, Grave 139, Cemetery C2	tooth	2239_1.fastq.gz	7418101	369	0.00497432	consistent with XX	0	­	­	­	34	44.84	41.2	0	0	515	62.33	34.5	0	0	1	0	1	0
			2239_2.fastq.gz
2239		tooth	2239_9-108_1.fastq.gz	131739	11	0.00834984	not assigned	0	­	­	­	2	21.13	36	0	0	6	52.26	40.8	0	0	0	0	0	0
			2239_9-108_2.fastq.gz
2240		bone	2240_1.fastq.gz	9162435	311	0.00339429	consistent with XX	0	­	­	­	114	37.25	27.6	1	0	520	51.78	32.5	0	0	15	7	16	7
			2240_2.fastq.gz
2240		bone	2240_145-73_1.fastq.gz	24192138	5455	0.0225486	consistent with XX but not XY	2050	15.88	J1c	0.02±0.01	437	36.77	32.2	6	1	2475	51.12	38.2	1	0	291	116	306	168
			2240_145-73_2.fastq.gz
			2240_11-112_1.fastq.gz
			2240_11-112_2.fastq.gz
2241	Individual 1, Grave 47, Cemetery C1	tooth	2241_1.fastq.gz	10157345	28	0.000275663	consistent with XX	0	­	­	­	39	54.17	27.1	0	0	716	69.7	27.1	0	0	9	2	9	2
			2241_2.fastq.gz
2242		bone	2242_1.fastq.gz	10583998	159	0.00150227	not assigned	0	­	­	­	60	61.98	26.5	0	0	2049	71.5	26.4	1	1	16	5	16	5
			2242_2.fastq.gz
2243	Individual 1, Grave 54, Cemetery C1	tooth	2243_1.fastq.gz	8689537	354	0.00407386	not assigned	0	­	­	­	38	44.84	27.1	0	0	541	67.7	27.1	0	0	5	1	5	1
			2243_2.fastq.gz
2244		bone	2244_1.fastq.gz	14864371	80	0.0005382	consistent with XX	0	­	­	­	118	55.06	26.3	0	0	2381	67.78	26.5	1	1	27	8	26	8
			2244_2.fastq.gz
2245	Individual, Grave 20, Cemetery C1	tooth	2245_1.fastq.gz	8933535	244	0.00273128	consistent with XX	0	­	­	­	89	45.13	27.1	0	0	1362	68.71	27.5	0	0	25	10	25	10
			2245_2.fastq.gz
2246		bone	2246_1.fastq.gz	8985937	110	0.00122414	consistent with XX	1	­	­	­	106	48.91	26.6	1	1	1917	68.28	26.7	0	0	23	8	23	8
			2246_2.fastq.gz
2247	Individual, Grave 12, Cemetery N	tooth	2247_1.fastq.gz	9234870	383	0.00414732	not assigned	0	­	­	­	59	48.97	27.8	0	0	1132	69.2	26.5	0	0	6	0	6	0
			2247_2.fastq.gz
2247		tooth	2247_14-125_1.fastq.gz	10006810	1637	0.0163589	not assigned	1	­	­	­	174	46.78	28.3	0	0	1276	65.23	27.3	0	0	31	4	30	5
			2247_14-125_2.fastq.gz
2248		bone	2248_1.fastq.gz	9909642	708	0.00714456	not assigned	0	­	­	­	80	55.79	29.5	0	0	1646	71.19	26.2	0	0	11	2	11	2
			2248_2.fastq.gz
2248		bone	2248_144-76_1.fastq.gz	15643965	4407	0.0281706	consistent with XY but not XX	2	­	­	­	285	51.45	30.8	0	0	3327	71.19	30.7	0	0	230	74	228	81
			2248_144-76_2.fastq.gz
			2248_18-148_1.fastq.gz
			2248_18-148_2.fastq.gz
EB	Extraction blank		EB_1.fastq.gz	45580	231	0.506801	­	2	­	­	­	3	35.04	39.3	0	0	11	55.33	32.4	0	0	0	0	0	0
			EB_2.fastq.gz
SRR4425648																						113	113	62	56	Marciniak et al. 2016
SRR4425649																						7	7	4	3
